# Supplementary material for: Optimized Combinations of Filtrates of Trichoderma spp., Metarhizium spp., and Bacillus spp. in the Biocontrol of Rice Pests and Diseases
Source: J Fungi (Basel). 2025 Jun 20;11(7):471. doi: 10.3390/jof11070471 (PMC12295696; doi:10.3390/jof11070471)
Supplement: Supplementary file 1 [file jof-11-00471-s001.zip]

Archive with 1 entries (1 files):
- jof-3655884-supplementary.pdf
